# Supplementary material for: A standardized protocol for manually segmenting stroke lesions on high-resolution T1-weighted MR images
Source: Front Neuroimaging. 2023 Jan 10;1:1098604. doi: 10.3389/fnimg.2022.1098604 (PMC10406195; doi:10.3389/fnimg.2022.1098604)
Supplement: Supplementary file 1 [file Table_1.XLSX]

## Sheet: Sheet1
R001
3T GE Signa Excite
sizeof_hdr 348
data_type INT16
dim0 3
dim1 173
dim2 213
dim3 181
dim4 1
dim5 1
dim6 1
dim7 1
vox_units mm
time_units s
datatype 4
nbyper 2
bitpix 16
pixdim0 1
pixdim1 1
pixdim2 1
pixdim3 1
pixdim4 0.008832
pixdim5 1
pixdim6 1
pixdim7 60399
vox_offset 352
cal_max 0
cal_min 0
scl_slope 1
scl_inter 0
phase_dim 0
freq_dim 0
slice_dim 0
slice_name Unknown
slice_code 0
slice_start 0
slice_end 0
slice_duration 0
toffset 0
intent Unknown
intent_code 0
intent_name
intent_p1 0
intent_p2 0
intent_p3 0
qform_name Scanner Anat
qform_code 1
qto_xyz:1 1.000000 0.000000 0.000000 -88.500000
qto_xyz:2 0.000000 1.000000 0.000000 -69.378006
qto_xyz:3 0.000000 0.000000 1.000000 -64.011902
qto_xyz:4 0.000000 0.000000 0.000000 1.000000
qform_xorient Left-to-Right
qform_yorient Posterior-to-Anterior
qform_zorient Inferior-to-Superior
sform_name Scanner Anat
sform_code 1
sto_xyz:1 1.000000 0.000000 0.000000 -88.500000
sto_xyz:2 0.000000 1.000000 0.000000 -69.378006
sto_xyz:3 0.000000 0.000000 1.000000 -64.011902
sto_xyz:4 0.000000 0.000000 0.000000 1.000000
sform_xorient Left-to-Right
sform_yorient Posterior-to-Anterior
sform_zorient Inferior-to-Superior
file_type NIFTI-1+
file_code 1
